# Supplementary material for: Mitochondrial potassium channels: A novel calcitriol target
Source: Cell Mol Biol Lett. 2022 Jan 3;27:3. doi: 10.1186/s11658-021-00299-0 (PMC8903690; doi:10.1186/s11658-021-00299-0)
Supplement: Supplementary file 1 — Additional file 1: Figure 1. VDR, VDR:RXR, CEBPA, CTCF binding sites analyzed by the Ciiider program in case of mitochondrial potassium channels. [file 11658_2021_299_MOESM1_ESM.xlsx]

## Sheet: KCNK9
Gene Name	Gene ID	Transcription Factor Name	Transcription Factor ID	Start Position	End Position	Strand	Core Match Score	Matrix Match Score	Sequence
KCNK9_10kb	2	VDR	MA0693.2	997	1004	1	0.904	0.861	TCAGTTTA
KCNK9_10kb	2	VDR	MA0693.2	1261	1268	1	0.879	0.876	GGAGTTGA
KCNK9_10kb	2	VDR	MA0693.2	1865	1872	1	1	0.906	CACGTTCA
KCNK9_10kb	2	VDR	MA0693.2	2753	2760	1	1	0.902	GTGGTTCA
KCNK9_10kb	2	VDR	MA0693.2	3838	3845	1	0.904	0.897	TGGGTTTA
KCNK9_10kb	2	VDR	MA0693.2	3927	3934	1	1	0.937	TGCGTTCA
KCNK9_10kb	2	VDR	MA0693.2	4779	4786	1	1	0.937	GAGGTTCA
KCNK9_10kb	2	VDR	MA0693.2	5091	5098	1	1	0.872	CTTGTTCA
KCNK9_10kb	2	VDR	MA0693.2	5414	5421	1	1	0.939	TGTGTTCA
KCNK9_10kb	2	VDR	MA0693.2	9183	9190	1	0.879	0.856	GGGGTTGA
KCNK9_10kb	2	VDR	MA0693.2	8359	8366	-1	1	0.904	GCGGTTCA
KCNK9_10kb	2	VDR	MA0693.2	5979	5986	-1	0.904	0.856	TGTGTTTA
KCNK9_10kb	2	VDR	MA0693.2	5645	5652	-1	1	0.916	TATGTTCA
KCNK9_10kb	2	VDR	MA0693.2	5051	5058	-1	0.884	0.88	TGGGTTAA
KCNK9_10kb	2	VDR	MA0693.2	4344	4351	-1	1	0.922	TTGGTTCA
KCNK9_10kb	2	VDR	MA0693.2	4208	4215	-1	0.904	0.863	AAGGTTTA
KCNK9_10kb	2	VDR	MA0693.2	2581	2588	-1	0.879	0.865	AGGGTTGA
KCNK9_10kb	2	VDR	MA0693.2	2060	2067	-1	0.879	0.853	GAAGTTGA
KCNK9_10kb	2	VDR	MA0693.2	1475	1482	-1	0.904	0.906	AGAGTTTA
KCNK9_10kb	2	VDR	MA0693.2	653	660	-1	0.904	0.866	CAGGTTTA
KCNK9_10kb	2	VDR	MA0693.2	87	94	-1	1	0.907	CATGTTCA

## Sheet: KCNMA1
Gene Name	Gene ID	Transcription Factor Name	Transcription Factor ID	Start Position	End Position	Strand	Core Match Score	Matrix Match Score	Sequence
KCNMA1_10kb	2	VDR	MA0693.2	666	673	1	0.904	0.853	CCAGTTTA
KCNMA1_10kb	2	VDR	MA0693.2	1003	1010	1	1	0.87	ATTGTTCA
KCNMA1_10kb	2	VDR	MA0693.2	1201	1208	1	0.904	0.863	AAGGTTTA
KCNMA1_10kb	2	VDR	MA0693.2	1330	1337	1	0.884	0.86	GGGGTTAA
KCNMA1_10kb	2	VDR	MA0693.2	1454	1461	1	0.884	0.869	AGGGTTAA
KCNMA1_10kb	2	VDR	MA0693.2	1563	1570	1	0.904	0.855	GAGGTTTA
KCNMA1_10kb	2	VDR	MA0693.2	1579	1586	1	1	0.932	ACAGTTCA
KCNMA1_10kb	2	VDR	MA0693.2	2454	2461	1	0.879	0.885	AGAGTTGA
KCNMA1_10kb	2	VDR	MA0693.2	4111	4118	1	0.904	0.883	AAAGTTTA
KCNMA1_10kb	2	VDR	MA0693.2	4432	4439	1	1	0.935	CCAGTTCA
KCNMA1_10kb	2	VDR	MA0693.2	4598	4605	1	1	0.972	CGGGTTCA
KCNMA1_10kb	2	VDR	MA0693.2	5239	5246	1	0.904	0.856	TGTGTTTA
KCNMA1_10kb	2	VDR	MA0693.2	5884	5891	1	1	0.871	ACTGTTCA
KCNMA1_10kb	2	VDR	MA0693.2	6534	6541	1	1	0.991	CGAGTTCA
KCNMA1_10kb	2	VDR	MA0693.2	8308	8315	1	1	0.862	GCTGTTCA
KCNMA1_10kb	2	VDR	MA0693.2	9371	9378	-1	1	0.949	CAGGTTCA
KCNMA1_10kb	2	VDR	MA0693.2	8188	8195	-1	0.904	0.86	TTAGTTTA
KCNMA1_10kb	2	VDR	MA0693.2	7955	7962	-1	0.904	0.897	TGGGTTTA
KCNMA1_10kb	2	VDR	MA0693.2	7756	7763	-1	1	0.939	TGTGTTCA
KCNMA1_10kb	2	VDR	MA0693.2	7555	7562	-1	0.884	0.866	AAAGTTAA
KCNMA1_10kb	2	VDR	MA0693.2	6940	6947	-1	1	0.87	ATTGTTCA
KCNMA1_10kb	2	VDR	MA0693.2	6661	6668	-1	1	0.98	GGAGTTCA
KCNMA1_10kb	2	VDR	MA0693.2	5599	5606	-1	1	0.904	AATGTTCA
KCNMA1_10kb	2	VDR	MA0693.2	5103	5110	-1	1	0.966	AAAGTTCA
KCNMA1_10kb	2	VDR	MA0693.2	3795	3802	-1	0.904	0.883	AAAGTTTA
KCNMA1_10kb	2	VDR	MA0693.2	3042	3049	-1	1	0.934	CTAGTTCA
KCNMA1_10kb	2	VDR	MA0693.2	2689	2696	-1	1	0.916	TATGTTCA
KCNMA1_10kb	2	VDR	MA0693.2	2446	2453	-1	1	0.972	CGGGTTCA
KCNMA1_10kb	2	VDR	MA0693.2	2341	2348	-1	1	0.939	TGTGTTCA
KCNMA1_10kb	2	VDR	MA0693.2	1992	1999	-1	0.904	0.883	AAAGTTTA
KCNMA1_10kb	2	VDR	MA0693.2	1572	1579	-1	1	1	TGAGTTCA
KCNMA1_10kb	2	VDR	MA0693.2	654	661	-1	1	0.98	TGGGTTCA
KCNMA1_10kb	2	VDR	MA0693.2	641	648	-1	1	0.957	GAAGTTCA
KCNMA1_10kb	2	RXRA::VDR	MA0074.1	1323	1337	1	1	0.868	TGGTCAGGGGGTTAA
KCNMA1_10kb	2	CTCF	MA0139.1	5633	5651	1	0.96	0.96	AATCCACCAGAGGGCGCTA
KCNMA1_10kb	2	CTCF	MA0139.1	2388	2406	-1	0.945	0.864	ACTCCACAAGGAGGAGTGA
KCNMA1_10kb	2	CEBPA	MA0102.4	93	106	1	1	0.863	ATCTTGCAGAAAAT
KCNMA1_10kb	2	CEBPA	MA0102.4	1164	1177	1	1	0.868	AAGTTGCAGAAGAC
KCNMA1_10kb	2	CEBPA	MA0102.4	2030	2043	1	1	0.864	TCTTTGCAAAAATA
KCNMA1_10kb	2	CEBPA	MA0102.4	2912	2925	1	1	0.906	ATATTGCAAAAGCT
KCNMA1_10kb	2	CEBPA	MA0102.4	3964	3977	1	1	0.86	ATTTTGCAGAAATA
KCNMA1_10kb	2	CEBPA	MA0102.4	5258	5271	1	0.919	0.857	ATGTTTCAAAATAC
KCNMA1_10kb	2	CEBPA	MA0102.4	5416	5429	1	1	0.967	ATGTTGCACAATTA
KCNMA1_10kb	2	CEBPA	MA0102.4	5750	5763	1	1	0.852	CCATTGCACATTAA
KCNMA1_10kb	2	CEBPA	MA0102.4	7403	7416	1	1	0.896	GGTTTGCAAAATTT
KCNMA1_10kb	2	CEBPA	MA0102.4	6496	6509	-1	1	0.856	AAATTGCACCACTG
KCNMA1_10kb	2	CEBPA	MA0102.4	6074	6087	-1	1	0.968	CCATTGCACAAGAA
KCNMA1_10kb	2	CEBPA	MA0102.4	5276	5289	-1	0.901	0.94	CCATTCCACAATGT
KCNMA1_10kb	2	CEBPA	MA0102.4	3050	3063	-1	1	0.866	TCTTTGCAAAAGCT

## Sheet: KCNN1
Gene Name	Gene ID	Transcription Factor Name	Transcription Factor ID	Start Position	End Position	Strand	Core Match Score	Matrix Match Score	Sequence
KCNN1_10kb	750	VDR	MA0693.2	1310	1317	1	0.904	0.855	GAGGTTTA
KCNN1_10kb	750	VDR	MA0693.2	1497	1504	1	0.879	0.876	TGGGTTGA
KCNN1_10kb	750	VDR	MA0693.2	1531	1538	1	1	0.902	GTGGTTCA
KCNN1_10kb	750	VDR	MA0693.2	2531	2538	1	1	0.969	CAAGTTCA
KCNN1_10kb	750	VDR	MA0693.2	3661	3668	1	1	0.969	AGGGTTCA
KCNN1_10kb	750	VDR	MA0693.2	6029	6036	1	1	0.896	GATGTTCA
KCNN1_10kb	750	VDR	MA0693.2	6521	6528	1	1	0.972	CGGGTTCA
KCNN1_10kb	750	VDR	MA0693.2	7087	7094	1	1	0.991	CGAGTTCA
KCNN1_10kb	750	VDR	MA0693.2	7666	7673	1	1	0.972	CGGGTTCA
KCNN1_10kb	750	VDR	MA0693.2	8625	8632	1	0.884	0.88	GGAGTTAA
KCNN1_10kb	750	VDR	MA0693.2	8959	8966	1	1	0.926	AGCGTTCA
KCNN1_10kb	750	VDR	MA0693.2	9484	9491	1	1	0.98	TGGGTTCA
KCNN1_10kb	750	VDR	MA0693.2	9697	9704	1	0.879	0.856	GGGGTTGA
KCNN1_10kb	750	VDR	MA0693.2	9791	9798	-1	0.904	0.897	TGGGTTTA
KCNN1_10kb	750	VDR	MA0693.2	9619	9626	-1	1	1	TGAGTTCA
KCNN1_10kb	750	VDR	MA0693.2	9299	9306	-1	0.904	0.877	GGGGTTTA
KCNN1_10kb	750	VDR	MA0693.2	9104	9111	-1	1	0.969	CAAGTTCA
KCNN1_10kb	750	VDR	MA0693.2	8840	8847	-1	0.884	0.9	TGAGTTAA
KCNN1_10kb	750	VDR	MA0693.2	8155	8162	-1	1	0.927	AGTGTTCA
KCNN1_10kb	750	VDR	MA0693.2	6756	6763	-1	1	0.98	GGAGTTCA
KCNN1_10kb	750	VDR	MA0693.2	6647	6654	-1	1	0.989	AGAGTTCA
KCNN1_10kb	750	VDR	MA0693.2	6243	6250	-1	0.904	0.853	CCAGTTTA
KCNN1_10kb	750	VDR	MA0693.2	6204	6211	-1	0.904	0.853	CCAGTTTA
KCNN1_10kb	750	VDR	MA0693.2	2507	2514	-1	0.884	0.866	AAAGTTAA
KCNN1_10kb	750	VDR	MA0693.2	2385	2392	-1	1	0.939	TGTGTTCA
KCNN1_10kb	750	VDR	MA0693.2	1295	1302	-1	1	0.98	TGGGTTCA
KCNN1_10kb	750	VDR	MA0693.2	475	482	-1	1	0.895	GACGTTCA

## Sheet: KCNN2
Gene Name	Gene ID	Transcription Factor Name	Transcription Factor ID	Start Position	End Position	Strand	Core Match Score	Matrix Match Score	Sequence
KCNN2_10kb	2	VDR	MA0693.2	203	210	1	1	0.946	AAGGTTCA
KCNN2_10kb	2	VDR	MA0693.2	1768	1775	1	0.904	0.86	TTAGTTTA
KCNN2_10kb	2	VDR	MA0693.2	2021	2028	1	0.904	0.861	TCAGTTTA
KCNN2_10kb	2	VDR	MA0693.2	2196	2203	1	1	0.931	ATAGTTCA
KCNN2_10kb	2	VDR	MA0693.2	2225	2232	1	1	0.914	CTGGTTCA
KCNN2_10kb	2	VDR	MA0693.2	2353	2360	1	0.884	0.877	TAAGTTAA
KCNN2_10kb	2	VDR	MA0693.2	3116	3123	1	1	0.98	GGAGTTCA
KCNN2_10kb	2	VDR	MA0693.2	4103	4110	1	0.879	0.876	GGAGTTGA
KCNN2_10kb	2	VDR	MA0693.2	4263	4270	1	1	0.881	TTTGTTCA
KCNN2_10kb	2	VDR	MA0693.2	4319	4326	1	1	0.874	CCTGTTCA
KCNN2_10kb	2	VDR	MA0693.2	4813	4820	1	1	0.977	TAAGTTCA
KCNN2_10kb	2	VDR	MA0693.2	5372	5379	1	1	0.87	ATTGTTCA
KCNN2_10kb	2	VDR	MA0693.2	5757	5764	1	0.904	0.851	CTAGTTTA
KCNN2_10kb	2	VDR	MA0693.2	6251	6258	1	1	0.93	CGTGTTCA
KCNN2_10kb	2	VDR	MA0693.2	6890	6897	1	0.904	0.866	CAGGTTTA
KCNN2_10kb	2	VDR	MA0693.2	7692	7699	1	0.879	0.896	TGAGTTGA
KCNN2_10kb	2	VDR	MA0693.2	8560	8567	1	0.904	0.86	TTAGTTTA
KCNN2_10kb	2	VDR	MA0693.2	9150	9157	-1	0.884	0.869	AGGGTTAA
KCNN2_10kb	2	VDR	MA0693.2	7526	7533	-1	1	0.861	GCCGTTCA
KCNN2_10kb	2	VDR	MA0693.2	6723	6730	-1	0.904	0.895	TAAGTTTA
KCNN2_10kb	2	VDR	MA0693.2	6639	6646	-1	0.884	0.866	AAAGTTAA
KCNN2_10kb	2	VDR	MA0693.2	6103	6110	-1	1	1	TGAGTTCA
KCNN2_10kb	2	VDR	MA0693.2	6024	6031	-1	1	0.874	CCTGTTCA
KCNN2_10kb	2	VDR	MA0693.2	5753	5760	-1	1	0.934	CTAGTTCA
KCNN2_10kb	2	VDR	MA0693.2	5484	5491	-1	1	1	TGAGTTCA
KCNN2_10kb	2	VDR	MA0693.2	5180	5187	-1	0.884	0.866	AAAGTTAA
KCNN2_10kb	2	VDR	MA0693.2	5095	5102	-1	1	0.87	ATTGTTCA
KCNN2_10kb	2	VDR	MA0693.2	4187	4194	-1	0.904	0.851	CTAGTTTA
KCNN2_10kb	2	VDR	MA0693.2	4164	4171	-1	0.904	0.856	TGTGTTTA
KCNN2_10kb	2	VDR	MA0693.2	3260	3267	-1	0.904	0.863	AAGGTTTA
KCNN2_10kb	2	VDR	MA0693.2	2916	2923	-1	0.884	0.877	TAAGTTAA
KCNN2_10kb	2	VDR	MA0693.2	2804	2811	-1	0.904	0.917	TGAGTTTA
KCNN2_10kb	2	VDR	MA0693.2	2534	2541	-1	0.884	0.869	CAAGTTAA
KCNN2_10kb	2	VDR	MA0693.2	2090	2097	-1	0.879	0.876	GGAGTTGA
KCNN2_10kb	2	VDR	MA0693.2	281	288	-1	0.884	0.857	GAAGTTAA

## Sheet: KCNN3
Gene Name	Gene ID	Transcription Factor Name	Transcription Factor ID	Start Position	End Position	Strand	Core Match Score	Matrix Match Score	Sequence
KCNN3_10kb	750	VDR	MA0693.2	1146	1153	1	0.879	0.853	GAAGTTGA
KCNN3_10kb	750	VDR	MA0693.2	1211	1218	1	1	0.96	GGGGTTCA
KCNN3_10kb	750	VDR	MA0693.2	2803	2810	1	1	0.957	GAAGTTCA
KCNN3_10kb	750	VDR	MA0693.2	4030	4037	1	1	0.949	CAGGTTCA
KCNN3_10kb	750	VDR	MA0693.2	4090	4097	1	1	0.934	CTAGTTCA
KCNN3_10kb	750	VDR	MA0693.2	4318	4325	1	1	0.862	GCTGTTCA
KCNN3_10kb	750	VDR	MA0693.2	4535	4542	1	1	0.881	TCCGTTCA
KCNN3_10kb	750	VDR	MA0693.2	4713	4720	1	1	0.98	TGGGTTCA
KCNN3_10kb	750	VDR	MA0693.2	5180	5187	1	0.904	0.856	TGTGTTTA
KCNN3_10kb	750	VDR	MA0693.2	5252	5259	1	0.904	0.886	CAAGTTTA
KCNN3_10kb	750	VDR	MA0693.2	5472	5479	1	1	0.98	GGAGTTCA
KCNN3_10kb	750	VDR	MA0693.2	6911	6918	1	1	0.874	CCTGTTCA
KCNN3_10kb	750	VDR	MA0693.2	8020	8027	1	0.884	0.869	AGGGTTAA
KCNN3_10kb	750	VDR	MA0693.2	8860	8867	1	1	0.977	TAAGTTCA
KCNN3_10kb	750	VDR	MA0693.2	9039	9046	1	0.879	0.856	GGGGTTGA
KCNN3_10kb	750	VDR	MA0693.2	9112	9119	1	0.904	0.917	TGAGTTTA
KCNN3_10kb	750	VDR	MA0693.2	9597	9604	1	0.884	0.889	AGAGTTAA
KCNN3_10kb	750	VDR	MA0693.2	9280	9287	-1	0.904	0.886	AGGGTTTA
KCNN3_10kb	750	VDR	MA0693.2	9077	9084	-1	1	0.93	CGTGTTCA
KCNN3_10kb	750	VDR	MA0693.2	8781	8788	-1	1	0.861	GTTGTTCA
KCNN3_10kb	750	VDR	MA0693.2	8767	8774	-1	1	0.87	ATTGTTCA
KCNN3_10kb	750	VDR	MA0693.2	8536	8543	-1	1	0.949	CAGGTTCA
KCNN3_10kb	750	VDR	MA0693.2	7871	7878	-1	0.879	0.865	AGGGTTGA
KCNN3_10kb	750	VDR	MA0693.2	7353	7360	-1	1	0.922	TTGGTTCA
KCNN3_10kb	750	VDR	MA0693.2	7326	7333	-1	0.904	0.875	TAGGTTTA
KCNN3_10kb	750	VDR	MA0693.2	6638	6645	-1	1	0.862	GCTGTTCA
KCNN3_10kb	750	VDR	MA0693.2	6250	6257	-1	0.879	0.896	TGAGTTGA
KCNN3_10kb	750	VDR	MA0693.2	5930	5937	-1	1	0.989	AGAGTTCA
KCNN3_10kb	750	VDR	MA0693.2	5051	5058	-1	0.904	0.875	TAGGTTTA
KCNN3_10kb	750	VDR	MA0693.2	5034	5041	-1	1	0.902	GTGGTTCA
KCNN3_10kb	750	VDR	MA0693.2	4846	4853	-1	1	0.989	AGAGTTCA
KCNN3_10kb	750	VDR	MA0693.2	4463	4470	-1	0.904	0.897	GGAGTTTA
KCNN3_10kb	750	VDR	MA0693.2	4297	4304	-1	1	0.98	TGGGTTCA
KCNN3_10kb	750	VDR	MA0693.2	4084	4091	-1	0.904	0.906	AGAGTTTA
KCNN3_10kb	750	VDR	MA0693.2	3811	3818	-1	1	0.871	ACTGTTCA
KCNN3_10kb	750	VDR	MA0693.2	3649	3656	-1	1	0.949	CAGGTTCA
KCNN3_10kb	750	VDR	MA0693.2	3430	3437	-1	0.904	0.917	TGAGTTTA
KCNN3_10kb	750	VDR	MA0693.2	2896	2903	-1	1	0.872	CTTGTTCA
KCNN3_10kb	750	VDR	MA0693.2	2470	2477	-1	1	0.868	ATCGTTCA
